# Supplementary material for: Proteomic Time-Course Analysis of the Filamentous Anoxygenic Phototrophic Bacterium, Chloroflexus aurantiacus, during the Transition from Respiration to Phototrophy
Source: Microorganisms. 2022 Jun 25;10(7):1288. doi: 10.3390/microorganisms10071288 (PMC9316378; doi:10.3390/microorganisms10071288)
Supplement: Supplementary file 1 [file microorganisms-10-01288-s001.zip]

Archive with 1 entries (1 files):
- Chloroflexus proteome Supplementary information.pdf
